# Supplementary material for: MiR-150 regulates human keratinocyte proliferation in hypoxic conditions through targeting HIF-1α and VEGFA: Implications for psoriasis treatment
Source: PLoS One. 2017 Apr 11;12(4):e0175459. doi: 10.1371/journal.pone.0175459 (PMC5388478; doi:10.1371/journal.pone.0175459)
Supplement: S2 File — (XLSX) [file pone.0175459.s002.xlsx]

## Sheet: figure 1
figure 1A				figure 1B
miR-150 tissue					miR-150 fold change (log2)
	non-lesional	lesional
	1	0.956				-3.01
	0.459	0.222				-2.904
	1.893	1.151				-2.67
	1.843	1.194				-2.506
	1.221	0.948				-2.302
	0.998	0.733				-2.118
	0.29	0.97				-2.099
	1.033	0.33				-2.059
	0.642	0.259				-2.045
	0.322	1.006				-1.831
	0.409	0.535				-1.83
	0.629	1.113				-1.646
	1.753	0.627				-1.591
	1.762	1.133				-1.49
	0.636	0.29				-1.483
	1.44	1.129				-1.483
	1.242	0.29				-1.469
	0.698	0.646				-1.422
	1.16	0.565				-1.398
	1.326	0.793				-1.31
	0.774	0.782				-1.273
	1.738	0.489				-1.143
	0.453	0.583				-1.133
	1.686	0.342				-1.058
	0.892	0.659				-1.048
	1.787	0.636				-1.038
	0.868	0.756				-1.029
	1.199	0.949				-1.008
	0.696	0.848				-0.947
	0.294	0.762				-0.91
	0.538	1.126				-0.742
	1.285	1.034				-0.718
	0.805	0.683				-0.682
	1.967	0.814				-0.637
	1.514	0.565				-0.633
	1.082	1.066				-0.567
	1.176	0.207				-0.445
	1.684	0.209				-0.443
	1.609	0.386				-0.437
	1.212	0.46				-0.365
	1.699	0.267				-0.351
	1.058	0.714				-0.337
	0.579	0.8				-0.314
	1.879	0.251				-0.237
	0.556	0.721				-0.199
	1.919	0.442				-0.154
	1.392	0.741				-0.151
	1.494	0.42				-0.126
	0.948	1.056				-0.112
	0.957	1.146				-0.021
	1.796	0.88				-0.005
	0.308	0.684				0.015
	0.801	0.734				0.156
	0.673	0.606				0.256
	0.638	0.914				0.26
	1.065	0.381				0.285
	0.415	0.657				0.364
	0.862	0.859				0.375
	1.754	0.872				0.387
	0.967	0.438				0.466
	1.343	0.837				0.519
	1.376	0.887				0.663
	0.358	0.889				0.823
	1.11	0.533				0.872
	1.972	0.478				1.066
	1.988	0.66				1.151
	1.883	0.68				1.312
	1.134	0.834				1.374
	0.749	0.673				1.643
	0.493	0.902				1.742

## Sheet: figure 2
figure 2A
	NC mimics	miR-150 mimics	NC inhibitor	miR-150 inhibitor
	1	9.398	0.942	0.494
	0.933	11.933	0.961	0.498
	1.064	11.069	1.049	0.596
figure 2B CKK-8
HacaT	OD value	NC mimics			miR-150 mimics			NC inhibitor			miR-150 inhibitor
	1	0.234	0.252018	0.194454	0.20475	0.26676	0.23049	0.194454	0.26793	0.189306	0.265356	0.23868	0.243126
	2	0.425178	0.417222	0.414414	0.36387	0.37908	0.38961	0.414414	0.44109	0.362466	0.504036	0.54756	0.552006
	3	0.752778	0.800514	0.648414	0.62595	0.61776	0.62829	0.75114	0.74529	0.694746	1.00246	1.02258	0.980226
	4	1.20042	1.15666	1.10705	0.86463	1.01088	0.90207	1.15385	1.22733	1.15573	1.69416	1.56546	1.61671
	5	2.03042	1.88206	1.78799	1.20393	1.38294	1.27647	1.71545	1.90593	1.82052	2.16544	2.58336	2.49421
	relative value	NC mimics			miR-150 mimics			NC inhibitor			miR-150 inhibitor
	1	1	1.077	0.831	0.875	1.14	0.985	0.831	1.145	0.809	1.134	1.02	1.039
	2	1.817	1.783	1.771	1.555	1.62	1.665	1.771	1.885	1.549	2.154	2.34	2.359
	3	3.217	3.421	2.771	2.675	2.64	2.685	3.21	3.185	2.969	4.284	4.37	4.189
	4	5.13	4.943	4.731	3.695	4.32	3.855	4.931	5.245	4.939	7.24	6.69	6.909
	5	8.677	8.043	7.641	5.145	5.91	5.455	7.331	8.145	7.78	9.254	11.04	10.659
figure 2C
	NC mimics			miR-150 mimics			NC inhibitor			miR-150 inhibitor
24h	1	1.237	0.825	0.803	0.786	0.796	1.102	0.89	0.978	1.269	1.319	1.394
48h	0.876	1.207	1.131	0.606	0.485	0.524	0.81	0.912	0.923	1.569	1.539	1.606
figure 2D
	NC mimics	miR-150 mimics	NC inhibitor	miR-150 inhibitor
	1	8.537	0.96	0.526
	0.92	7.297	1.149	0.504
	0.958	7.819	1.012	0.646
figure 2E CKK-8
	OD value	NC mimics			miR-150 mimics			NC inhibitor			miR-150 inhibitor
	1	0.263	0.218027	0.242749	0.22881	0.289037	0.224602	0.223813	0.297453	0.300083	0.238804	0.287985	0.303239
	2	0.429216	0.393711	0.453675	0.375038	0.402916	0.406861	0.438684	0.439999	0.43395	0.442629	0.471559	0.464984
	3	0.650136	0.656185	0.675384	0.609371	0.554667	0.563346	0.673806	0.635671	0.618313	0.799257	0.721409	0.779269
	4	0.95732	0.971259	1.0186	0.874475	0.793734	0.817667	0.936806	0.971259	0.901301	1.36287	1.31053	1.25767
	5	1.34209	1.39653	1.44913	1.05936	1.1593	1.1551	1.32289	1.32289	1.42309	1.72107	1.76	1.836
	relative value	NC mimics			miR-150 mimics			NC inhibitor			miR-150 inhibitor
	1	1	0.829	0.923	0.87	1.099	0.854	0.851	1.131	1.141	0.908	1.095	1.153
	2	1.632	1.497	1.725	1.426	1.532	1.547	1.668	1.673	1.65	1.683	1.793	1.768
	3	2.472	2.495	2.568	2.317	2.109	2.142	2.562	2.417	2.351	3.039	2.743	2.963
	4	3.64	3.693	3.873	3.325	3.018	3.109	3.562	3.693	3.427	5.182	4.983	4.782
	5	5.103	5.31	5.51	4.028	4.408	4.392	5.03	5.03	5.411	6.544	6.692	6.981
figure 2F
	NC mimics			miR-150 mimics			NC inhibitor			miR-150 inhibitor
24h	1	1.003	0.826	0.84	0.818	0.865	0.865	1.002	0.867	1.243	1.273	1.349
48h	1	0.999	0.829	0.627	0.507	0.66	1.196	1.075	1.166	1.453	1.427	1.518

## Sheet: figure 3
figure 3A CKK-8
	OD	20% O2			1% O2			1% O2+NC mimics			1% O2+miR-150 mimics
	1	0.238	0.231098	0.235382	0.283934	0.275604	0.204442	0.24395	0.2023	0.224672	0.254422	0.201348	0.218484
	2	0.394604	0.41055	0.380562	0.50932	0.438634	0.533834	0.55216	0.57358	0.50932	0.50932	0.48552	0.50694
	3	0.665924	0.620704	0.57834	1.14192	1.11551	1.00745	1.04768	0.977466	0.91154	0.733516	0.684488	0.638316
	4	0.918204	0.99246	0.946288	1.87592	1.72788	1.81761	1.95184	1.86354	1.81761	1.31424	1.45942	1.3378
	5	1.36136	1.54986	1.75715	3.36056	3.01332	2.94073	3.26584	2.64632	3.01189	1.96874	2.25148	2.56255
	relative value	20% O2			1% O2			1% O2+NC mimics			1% O2+miR-150 mimics
	1	1	0.971	0.989	1.193	1.158	0.859	1.025	0.85	0.944	1.069	0.846	0.918
	2	1.658	1.725	1.599	2.14	1.843	2.243	2.32	2.41	2.14	2.14	2.04	2.13
	3	2.798	2.608	2.43	4.798	4.687	4.233	4.402	4.107	3.83	3.082	2.876	2.682
	4	3.858	4.17	3.976	7.882	7.26	7.637	8.201	7.83	7.637	5.522	6.132	5.621
	5	5.72	6.512	7.383	14.12	12.661	12.356	13.722	11.119	12.655	8.272	9.46	10.767
figure 3B
		20% O2			1% O2			1% O2+NC mimics			1% O2+miR-150 mimics
	24h	1	0.952	0.998	1.489	1.515	1.497	1.466	1.455	1.549	1.306	1.275	1.346
	48h	1	1.147	0.897	1.858	1.824	1.862	1.85	1.948	1.815	1.392	1.363	1.377
figure 3C CKK-8
	OD	20% O2			1% O2			1% O2+NC mimics			1% O2+miR-150 mimics
	1	0.203	0.0387365	0.0432695	0.0434755	0.0471019	0.0370881	0.0469371	0.0343271	0.0377474	0.0355222	0.0346568	0.0396018
	2	0.0671295	0.0694372	0.0637915	0.0817174	0.0769372	0.0766075	0.0781735	0.0818411	0.083201	0.0726515	0.0698493	0.0716212
	3	0.110069	0.108668	0.0936681	0.134795	0.140852	0.145097	0.149218	0.136855	0.132652	0.116086	0.112047	0.109327
	4	0.144726	0.1411	0.153133	0.198751	0.20077	0.211114	0.21713	0.204891	0.214699	0.165289	0.164094	0.157707
	5	0.214699	0.21507	0.231636	0.314507	0.313889	0.316568	0.310345	0.314507	0.289576	0.251045	0.241979	0.256279
	relative value	20% O2			1% O2			1% O2+NC mimics			1% O2+miR-150 mimics
	1	1	0.19082	0.21315	0.214165	0.232029	0.1827	0.231217	0.169099	0.185948	0.174986	0.170723	0.195083
	2	0.330687	0.342055	0.314244	0.402549	0.379001	0.377377	0.385091	0.403158	0.409857	0.357889	0.344085	0.352814
	3	0.542213	0.535311	0.461419	0.664013	0.693854	0.714763	0.735063	0.674163	0.653457	0.571851	0.551957	0.538559
	4	0.712936	0.695072	0.754348	0.979069	0.989016	1.03997	1.06961	1.00932	1.05763	0.814233	0.808346	0.776881
	5	1.05763	1.05946	1.14106	1.5493	1.54625	1.55945	1.52879	1.5493	1.42648	1.23668	1.19202	1.26246
figure 3D
		20% O2			1% O2			1% O2+NC mimics			1% O2+miR-150 mimics
	24h	1	1.053	1.076	1.363	1.471	1.386	1.302	1.406	1.392	1.27	1.301	1.225
	48h	1	0.908	1.029	1.758	1.724	1.672	1.802	1.728	1.675	1.42	1.335	1.327
figure 3E
		20% O2			1% O2			1% O2+NC mimics			1% O2+miR-150 mimics
	HIF-1α	1	0.976	0.944	1.85	1.957	1.883	2.049	1.821	1.792	1.69	1.561	1.553
	VEGF-A	1	1.042	1.095	1.759	1.807	1.692	1.544	1.746	1.597	1.42	1.456	1.388
figure 3F
		20% O2			1% O2			1% O2+NC mimics			1% O2+miR-150 mimics
	HIF-1α	1	0.913	1.159	1.982	2.019	1.792	1.892	1.821	1.702	1.492	1.371	1.458
	VEGF-A	1	0.855	1.057	1.713	1.872	1.859	1.818	1.772	1.749	1.243	1.402	1.249
figure 3G
		NC mimics			miR-150 mimics			NC inhibitor			miR-150 inhibitor
	HIF-1α	1	1.138	0.844	0.667	0.582	0.511	0.807	1.162	0.85	1.594	1.636	1.57
	VEGF-A	1	0.935	1.181	0.717	0.678	0.63	0.991	1.159	0.953	1.526	1.539	1.382
figure 3H
		NC mimics			miR-150 mimics			NC inhibitor			miR-150 inhibitor
	HIF-1α	1	0.92	1.104	0.406	0.439	0.528	0.975	0.891	0.818	2.038	1.888	1.907
	VEGF-A	1	0.857	1.109	0.454	0.612	0.551	1.155	1.032	0.927	1.832	1.585	1.78

## Sheet: figure 4
figure 4
		NC mimics			miR-150 mimics			NC inhibitor			miR-150 inhibitor
	wt-HIF1A	1	0.898	1.049	0.424	0.357	0.586	0.579	1.095	1.048	1.549	1.414	1.508
	mut-HIF1A	0.971	0.889	1.038	1.155	1.175	1.116	1.163	1.067	1.171	1.145	1.179	1.055
		NC mimics			miR-150 mimics			NC inhibitor			miR-150 inhibitor
	wt-VEGFA	1	0.976	1.121	0.41	0.43	0.59	1.02	1.09	0.87	1.47	1.75	1.57
	mut-VEGFA	1.159	1.195	0.863	1.1	1.01	0.92	1.01	1.09	0.89	1.02	0.88	1.04

## Sheet: figure 5
figure 5A
		pcDNA3.1	HIF-1α
		1	2.457
		0.896	2.26
		1.16	2.444
figure 5B		pcDNA3.1	VEGFA
		1	1.712
		0.952	1.693
		1.094	1.647
figure 5C CKK-8
		OD	NC mimics+pcDNA3.1			miR-150 mimics+pcDNA3.1			NC mimics+HIF-1α			miR-150 mimics+HIF-1α
		1	0.234	0.271	0.194	0.226	0.243	0.196	0.231	0.231	0.236	0.19	0.251	0.226
		2	0.449	0.413	0.372	0.329	0.346	0.299	0.47	0.47	0.474	0.47	0.508	0.518
		3	0.744	0.707	0.667	0.525	0.542	0.496	0.926	0.926	0.931	0.81	0.782	0.726
		4	1.146	1.157	1.023	0.768	0.879	0.786	1.408	1.619	1.623	1.131	1.201	1.341
		5	1.612	1.797	1.795	1.295	1.195	1.068	2.672	2.25	2.349	1.718	1.762	1.835
		relative value	NC mimics+pcDNA3.1			miR-150 mimics+pcDNA3.1			NC mimics+HIF-1α			miR-150 mimics+HIF-1α
		1	1	1.15812	0.82906	0.965812	1.03846	0.837607	0.987179	0.987179	1.00855	0.811966	1.07265	0.965812
		2	1.9188	1.76496	1.58974	1.40598	1.47863	1.27778	2.00855	2.00855	2.02564	2.00855	2.17094	2.21368
		3	3.17949	3.02137	2.85043	2.24359	2.31624	2.11966	3.95726	3.95726	3.97863	3.46154	3.34188	3.10256
		4	4.89744	4.94444	4.37179	3.28205	3.75641	3.35897	6.01709	6.9188	6.9359	4.83333	5.13248	5.73077
		5	6.88889	7.67949	7.67094	5.53419	5.10684	4.5641	11.4188	9.61538	10.0385	7.34188	7.52991	7.84188
figure 5D CKK-8
		OD	NC mimics+pcDNA3.1			miR-150 mimics+pcDNA3.1			NC mimics+VEGFA			miR-150 mimics+VEGFA
		1	0.227	0.256	0.2043	0.243117	0.219055	0.229043	0.231767	0.261277	0.188183	0.218601	0.197263	0.24516
		2	0.383857	0.428803	0.40406	0.342997	0.318935	0.328923	0.463307	0.492817	0.419723	0.377501	0.356163	0.40406
		3	0.669877	0.714823	0.799494	0.533677	0.509615	0.519603	0.960437	1.00357	0.862373	0.554561	0.646723	0.64922
		4	1.05782	1.14499	1.09868	0.747057	0.85125	0.823783	1.78218	1.64144	1.53429	1.172	1.246	1.17586
		5	1.82508	1.80896	1.64348	1.28051	1.07212	1.13091	2.50858	2.99209	2.69199	1.85096	1.97921	1.7109
		relative value	NC mimics+pcDNA3.1			miR-150 mimics+pcDNA3.1			NC mimics+VEGFA			miR-150 mimics+VEGFA
		1	1	1.12775	0.9	1.071	0.965	1.009	1.021	1.151	0.829	0.963	0.869	1.08
		2	1.691	1.889	1.78	1.511	1.405	1.449	2.041	2.171	1.849	1.663	1.569	1.78
		3	2.951	3.149	3.522	2.351	2.245	2.289	4.231	4.421	3.799	2.443	2.849	2.86
		4	4.66	5.044	4.84	3.291	3.75	3.629	7.851	7.231	6.759	5.163	5.489	5.18
		5	8.04	7.969	7.24	5.641	4.723	4.982	11.051	13.181	11.859	8.154	8.719	7.537
figure 5E
		NC mimics+pcDNA3.1			miR-150 mimics+pcDNA3.1			NC mimics+HIF-1α			miR-150 mimics+HIF-1α
	24h	1	1.142	0.98	0.803	0.797	0.664	1.312	1.295	1.377	1.126	1.162	1.246
	48h	1	0.885	0.908	0.576	0.624	0.714	1.872	1.652	1.774	1.307	1.409	1.282
figure 5F
		NC mimics+pcDNA3.1			miR-150 mimics+pcDNA3.1			NC mimics+VEGFA			miR-150 mimics+VEGFA
	24h	1	1.163	0.98	0.803	0.797	0.664	1.35	1.345	1.521	1.106	1.275	1.246
	48h	1	0.865	1.153	0.586	0.637	0.703	1.642	1.749	1.782	1.392	1.463	1.377

## Sheet: figure 6
figure 6A
	pcDNA3.1	HIF-1α
	1	2.401
	0.9	2.604
	1.072	2.692
figure 6B	pcDNA3.1	VEGFA
	1	1.793
	1.193	1.811
	0.841	2.066
figure 6C CKK-8
	OD	NC mimics+pcDNA3.1			miR-150 mimics+pcDNA3.1			NC mimics+HIF-1α			miR-150 mimics+HIF-1α
	1	0.204	0.22032	0.169932	0.229908	0.231132	0.242556	0.173808	0.221136	0.188088	0.2142	0.190128	0.201348
	2	0.31518	0.320688	0.339252	0.292128	0.302328	0.293352	0.371484	0.365568	0.354348	0.320484	0.311712	0.306612
	3	0.557124	0.574668	0.492456	0.411876	0.426564	0.428808	0.632808	0.685848	0.712164	0.534072	0.558144	0.573852
	4	0.787848	0.749088	0.754392	0.615672	0.677076	0.606492	0.923508	0.9741	0.955128	0.789888	0.740112	0.717876
	5	1.21196	1.11833	1.12608	0.890868	0.908004	0.984096	1.40189	1.44656	1.5047	1.18157	1.22767	1.28438
	relative value	NC mimics+pcDNA3.1			miR-150 mimics+pcDNA3.1			NC mimics+HIF-1α			miR-150 mimics+HIF-1α
	1	1	1.08	0.833	1.127	1.133	1.189	0.852	1.084	0.922	1.05	0.932	0.987
	2	1.545	1.572	1.663	1.432	1.482	1.438	1.821	1.792	1.737	1.571	1.528	1.503
	3	2.731	2.817	2.414	2.019	2.091	2.102	3.102	3.362	3.491	2.618	2.736	2.813
	4	3.862	3.672	3.698	3.018	3.319	2.973	4.527	4.775	4.682	3.872	3.628	3.519
	5	5.941	5.482	5.52	4.367	4.451	4.824	6.872	7.091	7.376	5.792	6.018	6.296
figure 6D CKK-8
	OD	NC mimics+pcDNA3.1			miR-150 mimics+pcDNA3.1			NC mimics+VEGFA			miR-150 mimics+VEGFA
	1	0.212	0.193344	0.170236	0.229172	0.203096	0.203096	0.176384	0.21306	0.226628	0.241892	0.225144	0.192072
	2	0.335384	0.345984	0.350436	0.304856	0.295104	0.302948	0.382236	0.359764	0.418064	0.352556	0.323088	0.323724
	3	0.566676	0.540176	0.576216	0.491628	0.512828	0.47276	0.698964	0.651052	0.755144	0.585756	0.596144	0.547596
	4	0.799664	0.736064	0.819592	0.697692	0.638756	0.683488	1.16303	1.09646	1.10261	0.820864	0.909692	0.852028
	5	1.20268	1.25674	1.31694	1.03286	0.956756	1.00191	1.63113	1.52661	1.57304	1.27497	1.39538	1.31631
	relative value	NC mimics+pcDNA3.1			miR-150 mimics+pcDNA3.1			NC mimics+VEGFA			miR-150 mimics+VEGFA
	1	1	0.912	0.803	1.081	0.958	0.958	0.832	1.005	1.069	1.141	1.062	0.906
	2	1.582	1.632	1.653	1.438	1.392	1.429	1.803	1.697	1.972	1.663	1.524	1.527
	3	2.673	2.548	2.718	2.319	2.419	2.23	3.297	3.071	3.562	2.763	2.812	2.583
	4	3.772	3.472	3.866	3.291	3.013	3.224	5.486	5.172	5.201	3.872	4.291	4.019
	5	5.673	5.928	6.212	4.872	4.513	4.726	7.694	7.201	7.42	6.014	6.582	6.209
figure 6E
		NC mimics+pcDNA3.1			miR-150 mimics+pcDNA3.1			NC mimics+HIF-1α			miR-150 mimics+HIF-1α
	24h	1	0.905	0.984	0.873	0.763	0.752	1.482	1.382	1.328	1.183	1.201	1.131
	48h	1	0.881	0.814	0.703	0.632	0.615	1.672	1.921	1.894	1.353	1.423	1.302
figure 6F
		NC mimics+pcDNA3.1			miR-150 mimics+pcDNA3.1			NC mimics+VEGFA			miR-150 mimics+VEGFA
	24h	1	1.012	1.091	0.902	0.887	0.843	1.209	1.32	1.362	1.208	1.172	1.198
	48h	1	1.108	1.199	0.742	0.756	0.692	1.693	1.729	1.627	1.436	1.302	1.348

## Sheet: figure 7
figure 7
	HIF-1α	non-lesional	lesional		VEGFA	non-lesional	lesional
		0.908912	0.85241			0.65738	0.87321
		1.86952	1.51531			1.06071	0.9543
		0.815404	1.37153			0.543	1.21862
		1.38	0.802138			0.892	0.782231
		0.795903	1.16149			0.389491	1.03411
		1.39814	1.9028			0.99211	1.30113
		1.2466	1.32129			1.2321	0.683345
		1.07379	1.57141			0.95448	1.022
		1.63776	2.18108			1.01519	1.20048
		1.716	1.34757			0.851906	0.934386
		1.78552	1.59355			0.790547	1.49951
		1.68471	1.73986			1.0548	1.15844
		0.433094	1.48243			0.56783	1.3442
		0.572182	1.53842			0.585051	0.67821
		1.57421	1.3031			1.03	1.2355
		0.636179	2.0167			0.74002	1.22403
		1.07387	2.19912			0.519259	1.51979
		1.54744	1.57587			0.991701	0.691344
		0.716808	1.97932			0.617857	1.13381
		0.500213	1.77334			0.678721	0.7881
		1.3221	1.0655			0.63404	0.930026
		0.798939	1.54076			0.546036	0.89
		1.47894	1.7719			0.869069	1.33111
		0.74515	1.566			0.78311	1.04178
		0.446397	1.87588			0.992621	1.30013
		0.65271	1.37669			0.56321	1.25765
		1.3705	1.78923			1.1003	1.90143
		1.53672	2.13178			0.957491	0.8831
		1.26989	1.72996			1.1023	0.843829
		1.68832	1.41263			1.29941	0.88934
		1.7264	1.93558			0.927904	0.78821
		0.729828	1.77529			1.00321	1.211
		0.799118	1.88921			0.76967	0.544637
		0.435638	0.798766			0.5301	0.945372
		0.54004	0.785674			0.68831	0.92317
		0.980933	0.977158			0.878257	1.3111
		0.6543	2.35096			0.431618	1.6992
		0.657887	2.24952			0.49003	1.21
		0.7782	1.45777			0.60235	1.02
		0.782831	1.75067			0.32561	1.05292
		0.656919	2.10776			0.54992	1.2994
		1.18582	0.701628			1.00523	0.590736
		0.949664	1.00231			0.730461	1.35773
		0.604829	2.223			0.39001	1.7993
		1.75578	1.33813			0.844888	1.20091
		0.81832	1.07473			0.59921	0.87
		0.559908	1.9618			1.02372	1.01234
		0.568603	1.78821			1.23663	1.6772
		0.989036	1.4457			1.09383	0.78821
		1.04104	1.87145			0.826776	0.7821
		0.728053	1.36766			0.67331	1.00123
		1.14036	1.43935			0.943	1.47873
		0.502611	1.3462			0.831135	0.964681
		1.03211	2.05446			1.38821	1.68823
		0.995433	1.15998			1.22467	1.0331
		0.891575	1.92568			0.897084	1.7321
		0.962581	1.76103			0.810844	0.861004
		0.7056	1.44674			0.434836	0.778923
		0.535594	1.25673			0.825048	1.02
		0.46154	1.95069			0.950436	1.4688
		1.02714	0.990339			0.40415	1.2754
		0.484151	0.910663			0.9321	0.651019
		1.6882	1.66522			1.29309	1.04327
		0.453794	1.71624			0.958716	1.468
		0.678502	1.93947			0.5314	1.21023
		0.264466	1.67786			0.458332	1.05
		1.02609	1.7104			0.38812	1.1624
		0.765228	1.60994			0.7881	1.07324
		1.12322	1.71544			1.20341	1.16639
		0.80423	2.08534			1.01329	1.03586
